# Supplementary material for: Frontier progress of the combination of modern medicine and traditional Chinese medicine in the treatment of hepatocellular carcinoma
Source: Chin Med. 2022 Jul 30;17:90. doi: 10.1186/s13020-022-00645-0 (PMC9338659; doi:10.1186/s13020-022-00645-0)
Supplement: Supplementary file 1 — Additional file 1: Table S1. Basic research on TCM combined with modern medical drugs in the treatment of HCC. Table S2. TCM overcome MDR. Table S3. TCM combine with Surgery for HCC. Table S4. TCM combined with IT for HCC. Table S5. TCM combined with CT for HCC. S6. Table S6. The components of TCM Formulas mentioned in this review. [file 13020_2022_645_MOESM1_ESM.xlsx]

## Sheet: Table 1
Table 1 Basic research on TCM combined with modern medical drugs in the treatment of HCC
TCM	Type	Combine Drugs	Model	Pathway/Target	Effect	Reference
SCTPT, SHO	Chemotherapeutic drugs	MMC	mice model of sarcoma 180 tumor cells into the liver	-	Increase survival time of mice.	[51]
Polyporus umbellatus				-		[52]
Xuefu zhuyu Tang				-		[53]
NPPN		CTX	H22 cells, H22 tumor-bearing mice	-	Inhibit tumor growth and improve myelosuppression.	[54]
Shenling Baizhu Powder			H22 tumor-bearing mice	↓PDGF-BB, ↓VEGF, ↓NF-κB, ↓Survivin, ↓XIAP, ↓Bcl-2, ↑caspase-3/9	Inhibit tumor growth, pro-apoptosis.	[55]
Shengbai Decoction			H22 tumor-bearing mice	↓Bcl-2, ↑Bax, ↑p53, ↑BAD, ↑caspase-3	Increase survival time of mice, induced apoptosis, inhibit tumor growth and reduce adverse reactions.	[56]
He-Wei Granule			HepG2, H22 tumor-bearing mice	↑Bax, ↓Bcl-2, ↓FasL, ↑cleaved caspase-3, ↓LC-3B, ↓PI3K/AKT/mTOR,↓EGFR	Promote apoptosis, inhibit autophagy and angiogenesis, alleviate hepatotoxicity and myelosuppression.	[57]
Icaritin		DOX and Lenvatinib	Hepa1-6, Huh7, DC2.4 cells	↑cleavage caspase-3, ↓LC3-I, ↓LC3-II, ↓Atg5,7, ↓p62, ↓CRT, ↓HMGB1	Inhibit proliferation, induce immunogenic cell death and trigger immune memory response.	[58]
Ginger extract		DOX	HepG2 cells	↑apoptosis, ↓VEGF, ↓Bcl-2, ↓MDR 1, ↓TNF-α	Induce apoptosis, improve cardiotoxicity.	[59]
Dihydroartemisinin			p53 (R248Q)-expressing Hep3B cells	↑apoptosis, ↓p-ERK1/2, ↓NF-κB	Inhibit phosphorylation levels of ERK1/2, inhibit P-gp and induced apoptosis.	[60]
Y6			Dox resistant BEL-7402/DOX cells	↓P-gp	Reverse P-gp-mediated MDR.	[61]
Astragalus polysaccharides			H22 tumor-bearing mice	↑IL1α, ↑IL-2, ↑IL-6, ↑TNF-α (in serum), ↓IL-10, ↓MDR1, ↓P-gp	Inhibit tumor growth, overcome MDR, improve chemotherapy sensitivity.	[62]
Rosmarinic acid			HepG2 and Bel-7402 cells	↓Bcl-2, ↑Bax	Induce DNA damage, promote apoptosis and regulate cell cycle.	[63]
Cinobufacini			HepG2 and HLE cells	↑Mitochondria and Fas-mediated apoptosis pathways, ↓Bcl-2, ↑Bax	Induce apoptosis.	[64]
Quercetin			SMMC7721, QGY7701 and L02, SMMC7721 tumor-bearing mice	↓Ki67, ↑p53, ↑caspase-9, ↑cleaved PARP, ↓Bcl-xl/Bax	Promote apoptosis, protect normal hepatocytes and reduce adverse reactions.	[65]
DHZCP			SMMC-7721 cells	↓oxidative phosphorylation enzymes	Enhance the therapeutic effects.	[66]
DHZCP			SMMC-7721 tumor-bearing mice	↓MMP-9, ↓uPAR, ↓VEGFR2, ↓VEGFR3	Suppress tumor angiogenesis, reverse Dox resistance, induce apoptosis.	[67]
Tanshinone IIA			HepG2 tumor-bearing mice	↓cytochrome P450, ↓CYP3A4, ↓PXR	Reduce toxicity, enhance antitumor effect, improve the survival time of mice.	[68]
Tanshinone IIA		PLD	Hepa1-6 tumor-bearing mice	↑α-SMA/CD31 ratio, ↓collagen IV/CD31 ratio, ↓Hypoxic	Reduce tumor hypoxia and micro vessel density, improve tumor micro-environment.	[69]
Falcarindiol		DDP	Huh7 and LM-3, LM-3 tumor-bearing mice	↓STAT3/PTTG1, ↓DNA repair proteins, ↑Bax, ↑caspase-3, ↑Bcl-2	Induced apoptosis, enhanced the chemosensitivity.	[70]
Astragaloside IV			HepG2, H22 tumor-bearing mice	↑apoptosis, ↓MRP2	Induce apoptosis and overcome MDR.	[71]
Matrine			HepG2 tumor-bearing mice	↓survivin, ↓XIAP, ↑caspase-3, ↑caspase-9	Induce apoptosis and inhibit tumor development.	[72]
BSHYJD			H22 tumor-bearing mice	-	Inhibit tumor.	[73]
Fermented wheat germ extract		DDP and 5-FU	HepG2, Hep3B and HepJ5 cells	↑PARP	Change the metabolic activity of mitochondria, inhibit tumor.	[74]
AE-SN		DDP and DOX	Hep3B and HepJ5 cells	↑LC-3 A/B II, ↑cleaved caspase-7	Activated apoptotic and autophagic cell death, promote the anti-cancer effects.	[76]
Polysaccharide from Lentinus edodes		L-OHP	HepG2, H22 tumor-bearing mice	↓Bcl-2, ↑Bax, ↑cleaved caspase-3, ↓survivin, ↓STAT3, ↓NF-κB, ↓VEGF	Inhibit tumor growth and metastasis, moderate side effects induce by L-OHP.	[78]
Huaier			Bel-7404, SMMC-7721 cells	↓YAP, ↓CYR61, ↓CyclinD1, ↓Bcl-2, ↑cleaved caspase substrate	Promote L-OHP-induced apoptosis and inhibit tumor.	[79]
Demethylcantharidin		DDP, CBP, L-OHP	L1210, and SK-Hep1 cells, SK-Hep1 tumor-bearing mice, L1210/CDDP and SK-Hep1/CDDP cells	-	Synergistic antitumor effect with platinum drugs.	[80]
ZYGⅡ		5-FU	HepG2 cells	↓cell cycle progression, ↑oxidative stress, ↓EGFR	Facilitates the anti-cancer effects.	[81]
Pleurospermum lindleyanum			SMMC-7721 cells	↑caspase-9, ↓PARP	Arrest the cell cycle at G1 phases, induce apoptosis.	[82]
Furanodiene			zebrafish model of BEL-7402 cells	↓angiogenesis, ↑ROS, ↑apoptosis, ↓P-gp	Synergistic anti-cancer effects.	[84]
Ciji-Hua’ai-Baosheng II Formula			H22 tumor-bearing mice	↑OX1R, ↑GHSR, ↑NPY, ↑AGRP, ↓Ob-R, ↓POMC, ↓CART	Enhance the inhibitory effect, alleviate anorexia and gastrointestinal injury.	[85]
Curcumin			BEL7402 and HepG2 cells, H22 tumor-bearing mice	↓PI3K/AKT/mTOR,↑gut microbiota	Gut microbiota increase the oral bioavailability of curcumin, increase the chemosensitivity.	[86]
WSTF			HepG2 and SMMC-7721 cells	↓Bcl-2, ↑Bax, ↑ROS levels	Inhibit carcinogenicity.	[87]
H1			Bel7402/5-FU cells	↓STAT3/MCL-1, ↑PUMA, ↑cleaved PARP	Overcome MDR effect, induce apoptosis.	[88]
Huaier Granule			HuH28 cells	↓STAT3, ↓Ki67, ↓Cyclin D1, ↓Bcl-2, ↓MMP-2	Inhibit proliferation, induce cell cycle arrest and apoptosis, anti-metastasis.	[89]
Puerarin			SMMC-7721 cells, SMCC-7721 tumor-bearing mice	-	Anti-tumor effect.	[90]
Luteolin			HepG2 and Bel7402 cells	↓Bcl-2, ↑Bax, ↑p53, ↓PARP, ↓DPD	Induce apoptosis and regulation of 5-FU metabolism.	[91]
Resveratrol			H22 cells	↑apoptotic bodies	Induce apoptosis.	[92]
Resveratrol			H22 tumor-bearing mice	↑S phase cell cycle arrest	Enhance the anti-tumor effect, no toxic and side effects.	[93]
Bushen Jianpi Formula	Molecular targeted drug	sorafenib	HCCLM3, HepG2, SMMC-7721cells, HCCLM3 tumor-bearing mice.	↑caspase-3, ↑caspase-9, ↓Bcl-2	Combined drugs have better antitumor effect.	[94]
Cucurbitacin B			HepG2, Huh7 and Hep3B clles, HepG2 tumor-bearing mice	↑cleaved caspase-3, ↑cleaved caspase-9, ↓p-STAT3	Induce apoptosis, inhibit tumor development.	[95]
Bufalin			PLC/PRF/5, SMMC-7721 cells	↓Bcl-xl, ↑caspase-7, ↑PARP	Induce apoptosis.	[96]
Bufalin			PLC/PRF/5, SMMC-7721 cells, SMMC-7721 tumor-bearing mice, HUVEC(CM) cells	↓mTOR/VEGF	Inhibit migration, affect the tumor vascular microenvironment, synergistic anti-hepatoma effect.	[97]
Bufalin			HepG2.2.15, PLC5, Huh7, HepG2, HLF, LO2 cells, HBv transgenic mouse HCC model	↓CCRK, ↓β-catenin/TCF, ↓Cyclin D1, ↑p21	Inhibit HBv-induced malignant transformation in vitro and tumorigenicity in vivo.	[98]
Celastrol			Hepa1-6 tumor-bearing mice	↓AKT, ↓VEGF	Enhance the antitumor activity and induce apoptosis.	[99]
Curcumin			H22 tumor-bearing mice	↓IL-6/JAK/STAT3, ↓IL-1β/NF-κB, ↓LDH, ↓HIF-1α, ↓FASN, ↑HDL-C	Enhance the antitumor efficacy through activating immune function, downregulate EMT.	[100]
Oridonin			SMMC-7721, HepG2, Bel-7402, Huh7 cells, HepG2 tumor-bearing mice	↑E-Cad, ↓Vim, ↓Akt	Inhibit the proliferation, invasion and EMT, induce apoptosis.	[101]
Magnolol			SK-Hep1/lu2, Hep3B cells, SK-Hep1/lu2, Hep3B tumor-bearing mice	↓p-AKT (Ser473), ↓C-FLIP, ↓XIAP, ↓MCL-1, ↓Survivin	Enhance the antitumor activity, inhibit the proliferation and invasion, induce apoptosis.	[102]
Licochalcone A (LicA)			SK-Hep1 and Huh7 cells, SK-Hep1 tumor-bearing mice	↓ECM, ↓MKK4-JNK, ↓uPA	Inhibit cellular migration, reduce lung metastasis.	[103]
Compound kushen injection			Hepa1-6 or LPC-H12 tumor-bearing mice, coculture models	↓TNFR1, ↓NF-κB, ↓p38 ↓MAPK	Enhance the anticancer activity, prevent recurrence and reshape the immune microenvironment.	[104]
Berbamine, ouabain			HepG2-SR and SK-HEP1 cells, HepG2 tumor-bearing mice	↑Na+/K+-ATPase, ↓p38MAPK, ↓EGFR-ERK, ↓ERK1/2, ↓Src	Inhibit proliferation and overcome the drug resistance.	[105]
HGK			HepG2 cells, Huh7 tumor-bearing mice	↑p21, ↑p53, ↑p65	Inhibit proliferation and invasion, promoted apoptosis.	[106]
Artesunate			Huh7SNU-449 and SNU-182 cells, Huh7 tumor-bearing mice	↑Cathepsin B/L, ↓ferritin, ↑ROS, ↑ferroptosis	Synergistically increased the anticancer effect and induced ferroptosis.	[107]
YIV-906	ICIs	anti‐PD1	Hepa1-6 tumor-bearing mice	↓PD1, ↓PD-L1, ↑cleaved caspase-9, ↑MCP-1, ↑CXCL9, ↑IL1α, ↑TNF-α, ↑CD86	Enhance innate and adaptive immune response, enhance anti-PD1 antitumor activity, and inhibit proliferation.	[108]
Cryptotanshinone		anti‐PD-L1	Hepa1-6 tumor-bearing mice	↓JAK2/STAT3, ↑TLR7/MyD88/NF-κB	Promote the activation of macrophages and dendritic cells and induce the specific immune response of T cells.	[109]
LouHuang preparation	Other chemotherapeutic drugs	HCPT	H22 tumor-bearing mice	-	Inhibit tumor development and improve the absorption and transport of HCPT.	[110]
Resveratrol		paclitaxel	L02 and HepG2 cells	↑caspase-3, ↑Bax, ↓Bcl-2, ↓Fas, ↓FasL, ↑p53, ↑p21, ↓NF-κB, ↑IκB-α, ↓MMP-2, ↓MMP-9, ↓EGF, ↓VEGF	Raise the anti-cancer effects of paclitaxel.	[111]
Berberine	Other molecular targeted drugs	Rapamycin	SMMC7721 and HepG2 cells	↑p‑p70S6 kinase 1 (Thr389), ↓p-mTOR, ↓CD147	Induce the death of hepatoma cells.	[112]
Elemene Injection		apatinib	HepG2 cells, H22 tumor-bearing mice	↓PARP, ↓Bcl-2, ↑Bax, ↑cleaved caspase-3, ↑cleaved caspase-9	Suppress the proliferation, protect HepG2 from apoptosis by increasing autophagy.	[113]
BSHYJD: Bushen huayu jiedu Recipe, WSTF: water-soluble total flavonoids from Isodon lophanthoides var. gerardianus (Benth.) H. Hara, YIV-906: Huangqin Decoction, Bax: Bcl2-Associated X, IL-6: Interleukin-6, IL-2: Interleukin-2, OS: overall survival, Fas: Factor associated suicide, FasL: Factor associated suicide ligand, LC-3: Light chain-3, PI3K: phosphatidylinositol 3 kinase, mTOR: mammalian tar…

## Sheet:  Table 2
Table 2 TCM overcome MDR
TCM	Combine Drugs	Model	Pathway/Target	Effect	Reference
Cantharidin	DOX	HepG2/DOX	↓P-gp, ↓MDR1	Overcomes MDR.	[116]
Gambogenic acid	DOX and paclitaxel	HepG2/DOX and HepG2 cells	↓P-gp, ↓NF-κB, ↓MAPK, ↓p38, ↓p-ERK1/2, ↓ERK1/2	Overcomes MDR.	[117]
AANG	DOX	R-HepG2 cells, R-HepG2 tumor-bearing mice	↓TGF-β1, ↓Smad3, ↓P-gp	Overcomes MDR.	[118]
Apigenin	paclitaxel	HepG2 cells and tumor-bearing mouse	↓HIF-1α, ↓AKT/p-AKT, ↓Bcl-2, ↓HSP90, ↑Bax	Reduce hypoxia induced tumor drug resistance.	[119]
Platycodin D	HDACi	HA22T and HDACi-R cells	↓ERK1/2, ↓cofilin-1	Overcomes MDR.	[120]
R-HepG2: multidrug resistant HCC cell line, TGF-β: transforming growth factor-β, Smad: intracellular effectors of TGF-β signalling, HSP90: heat shock protein 90, HDACi: Histone deacetylase inhibitor, HDACi-R: HDACi-resistant.

## Sheet: Table 3
Table 3 TCM combine with Surgery for HCC
TCM	Dosage	Combination therapy	Sample number	Sample source	Primary outcome	Secondary outcome	Effect	Reference
Cinobufacini and Jiedu Granule	50mL/qd (12months); 4.5g/bid (6months)	hyperalimentation therapy	364 (THM n=180, TACE n=184)	1.Shanghai Changhai Hospital, 2.Eastern Hepatobiliary Surgery Hospital, 3. Zhongshan Hospita, Guangxi Zhuang Autonomous Region, 4.The First Affiliated Hospital of Guangxi Medical University, 5. Tumor Hospital of Guangxi Medical University	RFS	OS	Prevention of disease recurrence and prolongation of OS in patients with small HCC.	[123]
Huaier Granule	20g/tid (24months)	surgical resection	1044 (Huaier n=686 control n=316, lost to follow-up n=42)	39 centres such as Tongji Hospital Affiliated to Tongji Medical College and Huazhong University of Science and Technology	RFS	OS	Prolongation of RFS and reduce extrahepatic recurrence rate.	[124]
ESQJR	200ml/bid	surgical resection	137 (CT n=68, CT plus ESQJR group n=69)	Shuguang Hospital affiliated with Shanghai University of Traditional Chinese Medicine	recurrence rate, OS, DFS	HCC indices, AFP, ALT, AST, KPS	Improve prognosis and reduce tumor recurrence.	[125]
Jianpi Huayu Therapy	qd (12 months)	surgical resection	120 (Jianpi Huayu n=60, control n=60)	1.the First Affiliated Hospital of Guangzhou University of Chinese Medicine, 2. Cancer Center of Zhongshan University	DFS, OS	Liver function, complications, average days of hospitalization, PS	Reduce post-operative recurrence and metastasis and improve DFS and OS of HCC patients.	[126]
THM: Traditional Herbal Medicine, ALT: alanine transaminase, AST: aspartate transaminase, DFS: disease-free survival.

## Sheet:  Table 4
Table 4 TCM combined with IT for HCC
TCM	Dosage	Combination therapy	Sample number	Sample source	Primary outcome	Secondary outcome	Effect	Reference
JLD	100 mL/qd	TACE	103 (JLD-TACE n=53, control n=50)	People’s hospital affiliated to huzhou University Medical college	OS	side effects	Reduce side effects and improve long-term survival.	[127]
JLD		RFA	95 (JLD-RFA n=47, control n=48)	First People’s Hospital Affiliated to Huzhou Normal College	rate of treatment success, OS	RFS, adverse effects, liver failure	No obvious adverse reactions, reduce abnormal liver function and improve the success rate of treatment.	[128]
Huaier Granule	20g/tid	RFA or MWA	340 (TCM- thermal ablation n=170, thermal ablation n=170)	Chinese People’s Liberation Army (PLA) General Hospita	OS, PFS, extrahepatic metastatic rate, therapeutic side effects	adequate treatment length was predicted	Prolong the OS and PFS, reduce the extrahepatic metastasis rate and recurrence rate of patients with HCC.	[129]
CHHJ	200ml/bid	TACE	125 (TCM-TACE n=64, control n=61)	Chongqing Cancer Hospital	OS	Adverse reaction, leukocytopenia	Prevent adverse events after TACE and prolong OS of unresectable HCC patients when combined with TACE.	[130]
FFBM	0.75g/bid	TACE	191 (FFBM-TACE n=96, TACE n=95)	the Second Hospital of Shandong University	overall efficient rate	KPS, white blood cell count, gastrointestinal response	Ease the progress of HCC, relieving side effects of chemotherapy.	[131]
RJH	0.31g*3 tablets/tid	IT	399 (TCM n=122, TCM-IT n=68, IT n=172, simple operation n=37)	First Affiliated Hospital of Guangxi Medical University	OS	prognostic factors	Long-term oral use of compound RJH tablets may improve OS for small HCC after re-section compared with IT.	[132]
Rg3 Capsule	20mg/bid	TACE	228 (Rg3-TACE n=152, TACE n=76)	1.the Fudan University Zhongshan Hospital ethics committee, 2.Chinese Clinical Trial Registry	OS	TACE-related adverse syndromes and blood anomalies	prolong OS, Rg3 alleviated some TACE-related adverse syndromes and blood anomalies	[133]
JLC	1g/tid, 3 courses	TACE	98 (JLC-TACE group n=53, TACE group n=48)	the First Affiliated Hospital, College of Medicine, Zhejiang University	total remission rate	KPS, serum OPN levels	The short-term clinical efficacy and the quality of life of patients with HCC can be improved by combining JLC with TACE.	[134]
JD	6g/bid	TACE, TACE combined with SOR	266 (TACE-JD n=75, TACE-SOR n=124, TACE n=67)	1.Shanghai Hospital 2.Eastern Hepatic Surgery Hospital	OS, TTP	Independent prognostic factors associated	Prolong survival.	[135]
JLD: Jian Pi Li Gan Decoction, CHHJ: Chaihu-Huaji Decoction, FFBM: Compound cantharidin capsules, JLC: Jinlong Capsule, JD: Jie-du Granules, SOR: sorafenib.

## Sheet:  Table 5
Table 5 TCM combined with CT for HCC
TCM	Dosage	Combination therapy	Sample number	Sample source	Primary outcome	Secondary outcome	Effect	Reference
YIV-906	800mg/bid	Capecitabine	39	Taipei Medical University	mOS	-	Enhance the anticancer activity of capecitabine and reduce its toxicity profile in advanced HCC.	[137]
CHM	bid	CT	328 ( Integrative therapy=182, CHM=101, CT=45)	The First Affiliated Hospital of Guangzhou University of Chinese Medicine	OS	-	Improve the survival of patients with intermediate-advanced HCC.	[138]
CHM	-	CT	127237 (CHM=30992, non-CHM=96245)	Taiwan Health Insurance Research Database	OS	-	Prolong the survival time of patients with HCC.	[139]
CHM: Chinese Herbal Medicine.

## Sheet: Table 6
Table 6 The components of TCM mentioned in this review
Compound prescriptions	Combination	Reference
SCTPT	Panax Ginseng C. A. Mey, Astragali Radix, Atractylodes Macrocephala Koidz, Folium Nelumbinis, Angelicae Sinensis Radix, Paeoniae Radix Alba, Rehmanniae Radix Praeparata, Cnidii Fructus, Cinnanmomi Cortex, Radix Glycyrrhiza.	[51]
SHO	Moschus, Ursi Fellis Pulvis, Concha Ostreae, Astragali Radix., Angelicae Sinensis Radix, Codonopsis bezoar of oxen, Amber, Gallbladder of the rhinoceros.	[51]
Xuefu Zhuyu Tang	Angelicae Sinensis Radix, Rehmanniae Radix Praeparata, Persicae Semen, Carthami Flos, Chuanxiong Rhizoma, Achyranthis Bidentatae Radix, Aurantii Fructus, Radix Paeoniae Rubra, Radix Bupleuri, Platycodon Grandiforus, Radix Glycyrrhiza.	[53]
Shenling Baizhu Powder	Panax Ginseng C. A. Mey, Poria, Atractylodes Macrocephala Koidz., Rhizoma Dioscoreae, Semen Lablab Album, Semen Nelumbinis, Semen Coicis, Fructus Amomi, Platycodon Grandiforus, Rhizoma Glycyrrhiza.	[55]
Shengbai Decoction	Panax Ginseng C. A. Mey, Astragali Radix, Rehmanniae Radix Praeparata, Angelicae Sinensis Radix, Paeoniae Radix Alba, Fructus Ligustri Lucidi.	[56]
He-Wei Granule	Pinellia ternate Breit, Zingiber officinale Roscoe, Panax ginseng C. A. Mey, Scutellariae Radix, Coptidis Rhizoma, Radix Glycyrrhiza, Ziziphus jujuba Mill.	[57]
DHZCP	Eupolyphaga seu Steleophaga, Rhei Radix et Rhizoma, Scutellariae Radix, Radix Glycyrrhiza, Persicae Semen, Armeniacae Semen Amarum, Paeoniae Radix Alba, Rehmanniae Radix Praeparata, Toxico-dendri Resina, Tabanus bivittatus Matsumura, Hirudo, Holotrichia diomphalia Bates.	[66, 67]
Bushen Huayu Jiedu recipe	Cinnanmomi Cortex, Psoralea corylifolia Linn, Curcumae Rhizoma, Rhei Radix et Rhizoma	[73]
Ciji-Hua’ai-Baosheng II Formula	Radix Salviae, Radix Codonopsis, Fructus Hordei Germinatus, Poria, Concha Ostreae, Bulbus Fritillariae Ussuriensis, Citri Reticulatae Pericarpium, Ziziphi Spinosae Semen.	[85]
Bushen Jianpi Formula	Radix Codonopsis, Atractylodes Macrocephala Koidz, Poria, Radix Glycyrrhiza, Rhizoma Dioscoreae, Alismatis Rhizoma, Rehmanniae Radix Praeparata, Fructus Corni, Cortex Moutan, Astragali Radix, Psoralea corylifolia Linn, Eucommiae Cortex.	[94]
YIV-906	Scutellariae Radix, Radix Glycyrrhiza, Paeoniae Radix Alba, Ziziphus jujube Mill.	[108, 137]
LouHuang Preparation	Rhizoma Paridis and Curcuma longa Rhizoma.	[110]
JD	Actinidia valvata, Salvia chinensis, Cremastra appendiculata, Galli Gigerii Endothelium Corneum.	[123, 135]
ESQJR	Atractylodes Macrocephala Koidz, Atractylodes Lancea (Thunb.) DC, Citri Reticulatae Pericarpium, Citri Reticulatae Viride Pericarpium, Scutellariae Barbatae Herba, Hedyotis Diffusae Herba, Arcae Concha, Galli Gigerii Endothelium Corneum.	[125]
Jianpi Huayu Therapy	Panax Ginseng C. A. Mey, Atractylodes Lancea (Thunb.) DC, Poria, Radix Glycyrrhiza, Radix Bupleuri, Rhizoma Dioscoreae, Cortex Moutan, Radix Salviae, Curcuma longa Rhizoma, Curcumae Rhizoma.	[126]
JLD	Radix Codonopsis, Atractylodes Macrocephala Koidz., Poria, Radix Glycyrrhiza, Rhizoma Dioscoreae, Pinellia ternate Breit, Crataegus pinnatifida Bge, Semen Nelumbinis, Artemisiae Scopariae Herba, Areca Catechu L.	[127]
Chaihu-Huaji Decoction	Radix Bupleuri, Scutellariae Radix, Pinellia ternate Breit, Panax Ginseng C. A. Mey., Sparganii Rhizoma, Curcumae Rhizoma, Caesalpinia sappan Linn, Zingiber officinale Roscoe, Cyperus rotundus L, Semen Arecae, Aurantii Fructus, Pumex, Concha arcae.	[130]
FFBM	Mylabris, Panax ginseng C. A. Mey, Astragali Radix, Radix et Caulis acanthopanacis senticosi, Sparganii Rhizoma, Scutellariae Barbatae Herba, Rhizoma curcumae, Fructus corni, Fructus ligustri lucidi, Fel Ursi Powder, Radix Glycyrrhiza.	[131]
RJH	Sophorae Flavescentis Radix, Prunellae Spica, Polygoni Cuspidati Rhizoma Et Radix, Schisandrae Chinensis Fructus, Radix Paeoniae Rubra, Fructus Ligustri Lucidi, Panax notoginseng (Burk.) F.H.Chen, Radix Salviae, Radix Astragali, Fructus Amomi.	[132]
Jinlong Capsule	Fresh gecko, Fresh multibanded krait, Fresh long-nosed pit viper.	[134]
Chinese Herbal Medicine	Basic formula: Panax Ginseng C. A. Mey, Panax notoginseng (Burk.) F.H.Chen, Angelicae Sinensis Radix, Persicae Semen, Agrimoniae Herba, Rhei Radix et Rhizoma; Qi stagnation: Radix Bupleuri, Fructus Aurantii; Blood heat: Gardeniae Fructus, Cortex Moutan; Anorexia: Galli Gigerii Endothelium Corneum, Crataegus pinnatifida Bge; Pain: Rhizoma Corydalis, Fructus Akebiae; Constipation: Radix Aucklandiae…	[138]
Chinese Herbal Medicine	Xiao Chaihu Tang, Jia Wei Xiao Yao San, Yinchen Wuling San, Xiang Sha Liu Jun Zi Tang, Chai Hu Shu Gan Tang, Ganlu Xiaodu Dan.	[139]
